# Supplementary material for: Exploratory Study Using Urinary Volatile Organic Compounds for the Detection of Hepatocellular Carcinoma
Source: Molecules. 2021 Apr 22;26(9):2447. doi: 10.3390/molecules26092447 (PMC8122735; doi:10.3390/molecules26092447)
Supplement: Supplementary file 1 [file molecules-26-02447-s001.zip]

Archive with 1 entries (1 files):
- molecules-1177634-supplementary.pdf
